# Supplementary material for: Manganese Deficiency Suppresses Growth and Photosynthetic Processes but Causes an Increase in the Expression of Photosynthetic Genes in Scots Pine Seedlings
Source: Cells. 2022 Nov 28;11(23):3814. doi: 10.3390/cells11233814 (PMC9739257; doi:10.3390/cells11233814)
Supplement: Supplementary file 1 [file cells-11-03814-s001.zip]

Archive with 1 entries (1 files):
- cells-2060347-supplementary.pdf
